# Supplementary material for: Extensive Variation in Thermal Responses and Toxin Content Among 40 Strains of the Cold-Water Diatom Pseudo-nitzschia seriata—In a Global Warming Context
Source: Toxins (Basel). 2025 May 9;17(5):235. doi: 10.3390/toxins17050235 (PMC12115825; doi:10.3390/toxins17050235)
Supplement: Supplementary file 1 [file toxins-17-00235-s001.zip]

Archive with 1 entries (1 files):
- toxins-3582186-supplementary.pdf
